# Supplementary material for: Impacts of physiological characteristics and human activities on the species distribution models of orchids taking the Hengduan Mountains as a case
Source: Ecol Evol. 2023 Oct 1;13(10):e10566. doi: 10.1002/ece3.10566 (PMC10542477; doi:10.1002/ece3.10566)
Supplement: Supplementary file 1 — Data S1 [file ECE3-13-e10566-s003.txt]

##1 set Work disk
setwd('G:/analysis/model/workdir')

##2 Load Data Package
library(biomod2)
library(ggplot2)
library(gridExtra)
library(raster)
library(rasterVis)

##3 read data
##3.1 read species occurrence data
orchid_occ<- read.csv('G:/analysis/model/data/orchids.csv')
summary(orchid_occ)

##3.2 read environmental data
enviro_data<- 
  raster::stack(
    c(
      aspect  = 'G:/analysis/model/data/enviro_var_1984_1km/aspect.tif',
      bio_2  = 'G:/analysis/model/data/enviro_var_1984_1km/bio2.tif',
      bio_3 = 'G:/analysis/model/data/enviro_var_1984_1km/bio3.tif',
      bio_10 = 'G:/analysis/model/data/enviro_var_1984_1km/bio10.tif',
      bio_13  = 'G:/analysis/model/data/enviro_var_1984_1km/bio13.tif',
      bio_15  = ' G:/analysis/model/data/enviro_var_1984_1km/bio15.tif',
      clay  = ' G:/analysis/model/data/enviro_var_1984_1km/clay.tif',
      elevation  = 'G:/analysis/model/data/enviro_var_1984_1km/elevation.tif',
      gravel  = 'G:/analysis/model/data/enviro_var_1984_1km/gravel.tif',
      HFI  = ' G:/analysis/model/data/enviro_var_1984_1km/hfi.tif',
      sand  = ' G:/analysis/model/data/enviro_var_1984_1km/sand.tif',
      slit  = ' G:/analysis/model/data/enviro_var_1984_1km/slit.tif',
      slope  = ' G:/analysis/model/data/enviro_var_1984_1km/slope.tif',
      vegetation  = ' G:/analysis/model/data/enviro_var_1984_1km/vegetation.tif'
    )
  )
enviro_data

##4 data processing
##4.1 generate the PA
orchid_data <- 
  BIOMOD_FormatingData(
    resp.var = orchid_occ['orchids'],
    resp.xy = orchid_occ[, c('long', 'lat')],
    expl.var = enviro_data,
    resp.name = "orchids",
    PA.nb.rep = 3,
    PA.nb.absences = 2000,
    PA.strategy = 'random'
  )
orchid_data

##4.2 show the plot (could be omitted)
plot(orchid_data)

##5 models options
orchid_opt <- 
  BIOMOD_ModelingOptions(
    GLM = list(interaction.level = 1),
    RF = list(ntree = 1000) 
    
  )

##6 model run
orchid_models <- 
  BIOMOD_Modeling(
    data = orchid_data,
    models = c("GLM", "RF", "MAXENT.Phillips.2"),
    models.options = orchid_opt,
    NbRunEval = 5,
    DataSplit = 70,
    VarImport = 3,
    modeling.id = "demo_all"
  )
## 7 model projection 
orchid_proj <- 
  BIOMOD_Projection(
    modeling.output = orchid_models,
    new.env = enviro_data,
    proj.name = "current_all",
    binary.meth = "TSS",
    output.format = ".img",
    do.stack = FALSE
  )

## 8 evaluation of variables
orchid_all_var <- get_variables_importance(orchid_models)
list(orchid_all_var)

apply(orchid_all_var, c(1,2), mean)
