# Supplementary material for: Impacts of physiological characteristics and human activities on the species distribution models of orchids taking the Hengduan Mountains as a case
Source: Ecol Evol. 2023 Oct 1;13(10):e10566. doi: 10.1002/ece3.10566 (PMC10542477; doi:10.1002/ece3.10566)
Supplement: Supplementary file 3 — Appendix S3 [file ECE3-13-e10566-s001.xlsx]

## Sheet: S3.1
List all counties as the result of sequential weight, the blue part as the result of area weight, and the orange part as the similarities under the comparison of different modeling strategies. (the D-value means the difference of changed area between the overall layer and the total layer)
GLM		ManEnt		RF
County	D-value	County	D-value	County	D-value
Zayü County	2643	Zayü County	4102	Tengchong County	1614
Longyang County	2161	Tengchong County	3968	Muli County	1303
Changning County	1238	Longling County	1669	Ninglang County	1172
Lushui County	1171	Longyang County	1223	Zayü County	984
Litang County	1142	Ninglang County	1101	Wen County	884
Muli County	1080	Yanyuan County	953	Kangding County	724
Fengqing County	1021	Gongshan County	875	Yanyuan County	679
Kangding County	977	Lushui County	810	Jiulong County	619
Shidian County	936	Muli County	681	Gongshan County	554
Tengchong County	910	Songpan County	626	Pingwu County	484
Mangkang County	805	Shidian County	588	Daofu County	449
Longling County	798	Changning County	584	Shangri-la County	412
Huili County	785	Heishui County	485	Yajiang County	408
Jiulong County	771	Fengqing County	451	Songpan County	396
Shangri-la County	745	Kangding County	438	Meigu County	370
Yajiang County	743	Li County	380	Yulong County	361
Dechang County	688	Fugong County	355	Wenchuan County	356
Huidong County	645	Jiulong County	350	Jiuzhaigou County	355
Xiangyun County	625	Mao County	334	Leibo County	349
Deqin County	624	Yuexi County	331	Longling County	336
Changdu County	610	Batang County	328	Litang County	317
Bomi County	578	Yajiang County	327	Bomi County	295
Yanyuan County	507	Mangkang County	321	Xiaojin County	289
Ninglang County	507	Danba County	319	Baiyu County	289
Fugong County	480	Ganluo County	289	Xinlong County	281
Longluo County	470	Bomi County	284	Dingqing County	281
Ningnan County	467	Leibo County	282	Yongsheng County	267
Rehe County	460	Wen County	281	Changdu County	256
Yongsheng County	456	Litang County	273	Mao County	247
Nangqian County	447	Zuogong County	261	Baoxing County	243
Miyi County	440	Huili County	260	Mangkang County	238

## Sheet: S3.2
List all counties as the result of sequential weight, the blue part as the result of area weight, and the orange part as the similarities under the comparison of different modeling strategies. (the D-value means the difference of changed area between with and without HI factor)
County	G-all	County	M-all	County	R-all	County	G-e	County	M-e	County	R-e	County	G-m	County	M-m	County	R-m	County	G-t	County	M-t	County	R-t
Zayü County	2654	Zayü County	1614	Muli County	2158	Zayü County	2547	Zayü County	1082	Zayü County	409	Zayü County	2407	Zayü County	1094	Jiuzhaigou County	361	Zayü County	2081	Zayü County	748	Kangding County	1066
Litang County	933	Ninglang County	743	Zayü County	1603	Tengchong County	592	Tengchong County	371	Tengchong County	374	Muli County	1727	Bomi County	429	Pingwu County	121	Litang County	1246	Ninglang County	722	Muli County	1030
Changning County	906	Muli County	710	Kangding County	942	Longyang County	538	Fengqing County	236	Longling County	243	Tengchong County	1109	Wen County	351	Wen County	83	Shangri-la County	1181	Muli County	659	Ninglang County	847
Changdu County	713	Songpan County	626	Wen County	921	Longling County	490	Longyang County	222	Fugong County	112	Jiulong County	949	Songpan County	244	Songpan County	54	Muli County	1143	Songpan County	529	Tengchong County	773
Longyang County	699	Yanyuan County	598	Ninglang County	906	Ninglang County	468	Changning County	222	Gongshan County	77	Yanyuan County	879	Jiuzhaigou County	234	Yajiang County	18	Kangding County	1077	Yanyuan County	470	Yajiang County	714
Tengchong County	683	Tengchong County	470	Jiulong County	786	Fengqing County	443	Longling County	216	Lushui County	48	Yajiang County	832	Leibo County	218	Ruoergai County	15	Yajiang County	943	Kangding County	417	Gongshan County	642
Mangkang County	597	Leibo County	452	Yanyuan County	741	Yanyuan County	441	Shidian County	138	Longyang County	15	Yuexi County	770	Yuexi County	212	Huidong County	12	Xiangyun County	798	Leibo County	409	Jiulong County	617
Yajiang County	590	Heishui County	380	Yajiang County	729	Changning County	426	Pingwu County	130	Beichuan County	0	Kangding County	717	Yajiang County	187	Dingqing County	7	Deqin County	793	Ganluo County	387	Litang County	592
Shangri-la County	553	Ganluo County	362	Shangri-la County	584	Lushui County	384	Lushui County	100	Pingwu County	0	Wen County	610	Wenchuan County	186	Beichuan County	6	Mangkang County	767	Mangkang County	368	Xiaojin County	590
Kangding County	550	Bomi County	336	Daofu County	526	Pingwu County	374	Gongshan County	80	Baoxing County	0	Bomi County	590	Kangding County	180	Mao County	6	Huili County	767	Shangri-la County	344	Yanyuan County	521
Leiwuqi County	515	Kangding County	304	Litang County	514	Dingqing County	342	Fugong County	50	Maerkang County	0	Mianning County	583	Muli County	178	Butuo County	6	Yuexi County	756	Bomi County	334	Daofu County	518
Muli County	464	Xide County	282	Tengchong County	486	Deqin County	330	Yanbian County	40	Wenchuan County	0	Ruoergai County	519	Pingwu County	173	Ningnan County	5	Yanyuan County	730	Li County	319	Shangri-la County	514
Jinchuan County	434	Danba County	260	Pingwu County	469	Muli County	328	Songpan County	32	Li County	0	Mangkang County	518	Jiulong County	164	Wenchuan County	4	Jinchuan County	713	Heishui County	318	Songpan County	512
Fengqing County	434	Wen County	259	Bomi County	448	Shidian County	311	Nanjian County	30	Mao County	0	Xide County	460	Dingqing County	164	Muli County	4	Jiulong County	713	Xide County	311	Deqin County	492
Deqin County	428	Pingwu County	257	Xiaojin County	442	Shangri-la County	278	Meigu County	25	Songpan County	0	Jiuzhaigou County	438	Huili County	158	Puge County	4	Changdu County	704	Meigu County	304	Wen County	490
Shidian County	426	Xiaojin County	254	Yulong County	423	Leibo County	270	Beichuan County	23	Jiuzhaigou County	0	Songpan County	427	Mao County	150	Leibo County	3	Rehe County	588	Derong County	303	Baiyu County	485
Maerkang County	384	Li County	252	Songpan County	402	Yanbian County	266	Zhaojue County	20	Jinchuan County	0	Wenchuan County	380	Yanyuan County	138	Litang County	2	Ninglang County	576	Danba County	287	Bomi County	473
Ninglang County	372	Jiulong County	244	Gongshan County	389	Wen County	239	Yongsheng County	16	Xiaojin County	0	Danba County	353	Luding County	126	Xiaojin County	1	Xichang County	568	Mao County	280	Pingwu County	419
Songpan County	360	Mangkang County	234	Yongsheng County	372	Gongshan County	231	Dali County	15	Heishui County	0	Gongshan County	353	Ruoergai County	121	Xichang County	1	Bomi County	552	Wenchuan County	278	Leibo County	414
Xiangyun County	354	Yuexi County	231	Daocheng County	369	Zhaojue County	225	Mao County	13	Rangtang County	0	Mao County	343	Huidong County	109	Dechang County	1	Maerkang County	534	Jiulong County	276	Wenchuan County	396
Daofu County	353	Huili County	230	Danba County	350	Yongping County	217	Huaping County	12	Aba County	0	Ninglang County	341	Butuo County	107	Yuexi County	1	Songpan County	531	Yulong County	272	Yulong County	393
Longling County	339	Huidong County	221	Baiyu County	334	Fugong County	195	Weixi County	10	Ruoergai County	0	Leibo County	339	Ganluo County	104	Baoxing County	0	Dingqing County	531	Butuo County	267	Mao County	392
Nanjian County	338	Wenchuan County	216	Changdu County	323	Wenchuan County	194	Baoxing County	9	Hongyuan County	0	Puge County	329	Li County	100	Maerkang County	0	Yanbian County	520	Xiaojin County	265	Danba County	388
Gongshan County	336	Miyi County	207	Meigu County	308	Mangkang County	183	Yanyuan County	7	Kangding County	0	Daocheng County	328	Beichuan County	91	Li County	0	Huidong County	515	Yajiang County	264	Daocheng County	344
Weishan County	330	Xiangcheng County	198	Xinlong County	301	Yongsheng County	178	Yongping County	6	Luding County	0	Litang County	318	Baoxing County	87	Jinchuan County	0	Zuogong County	497	Wen County	260	Dingqing County	336
Nangqian County	323	Mao County	194	Leibo County	297	Zuogong County	164	Butuo County	6	Danba County	0	Huidong County	315	Meigu County	84	Heishui County	0	Yongsheng County	494	Yongsheng County	257	Mangkang County	334
Baiyu County	314	Meigu County	194	Mao County	293	Xiangyun County	145	Ganluo County	6	Jiulong County	0	Ganluo County	315	Xichang County	83	Rangtang County	0	Fengqing County	478	Zuogong County	249	Li County	317
Yongsheng County	308	Gongshan County	193	Jiuzhaigou County	290	Baoxing County	143	Dingqing County	6	Yajiang County	0	Baoxing County	311	Xiangcheng County	82	Aba County	0	Daofu County	477	Xiangcheng County	246	Xinlong County	308
Jiulong County	302	Butuo County	181	Wenchuan County	289	Midu County	138	Biyang County	4	Daofu County	0	Xiaojin County	303	Heishui County	75	Hongyuan County	0	Nanjian County	466	Pingwu County	244	Changdu County	298
Zuogong County	291	Yajiang County	179	Beichuan County	285	Weishan County	134	Deqin County	4	Luhuo County	0	Xiangcheng County	294	Xide County	70	Kangding County	0	Daocheng County	463	Batang County	242	Xiangcheng County	297
Pingwu County	285	Xichang County	178	Dingqing County	273	Yunlong County	133	Leibo County	4	Ganzi County	0	Pingwu County	290	Puge County	67	Luding County	0	Bingchuan County	462	Longluo County	239	Batang County	290

## Sheet: S3.3
The suitable area for different modeling strategies. The gray part above is the result of sequential weight, the blue part is the result of area weight, and the orange part is the same counties under the same datasets
County	G-all	County	G-total	County	M-all	County	M-total	County	R-all	County	R-total	County	G-e	County	M-e	County	R-e	County	G-m	County	M-m	County	R-m	County	G-t	County	M-t	County	R-t
Zayü County	11215	Zayü County	11190	Muli County	6742	Muli County	7101	Muli County	5243	Muli County	5438	Zayü County	4944	Tengchong County	4620	Tengchong County	1194	Zayü County	6305	Jiuzhaigou County	3133	Jiuzhaigou County	1980	Muli County	10264	Muli County	7100	Muli County	5437
Muli County	10034	Muli County	10450	Zayü County	5758	Zayü County	5256	Jiuzhaigou County	3376	Jiuzhaigou County	3615	Tengchong County	4797	Zayü County	2891	Gongshan County	678	Muli County	5890	Zayü County	2078	Pingwu County	267	Zayü County	8621	Yanyuan County	3976	Jiuzhaigou County	3596
Yanyuan County	7673	Yanyuan County	7390	Yanyuan County	4597	Tengchong County	4706	Pingwu County	3110	Pingwu County	3022	Longyang County	2433	Longling County	1842	Zayü County	673	Jiuzhaigou County	3778	Pingwu County	1479	Wen County	233	Yanyuan County	7149	Jiuzhaigou County	3962	Pingwu County	3022
Tengchong County	4820	Kangding County	5147	Jiuzhaigou County	4028	Yanyuan County	4090	Kangding County	3028	Kangding County	2994	Gongshan County	1677	Longyang County	1262	Longling County	564	Yanyuan County	3377	Wen County	1404	Songpan County	126	Ninglang County	4934	Pingwu County	3285	Kangding County	2994
Ninglang County	4725	Tengchong County	5002	Yuexi County	3271	Jiuzhaigou County	3969	Ninglang County	2884	Wenchuan County	2295	Longling County	1641	Gongshan County	904	Fugong County	160	Bomi County	2968	Songpan County	1138	Huidong County	38	Kangding County	4847	Yuexi County	3002	Wenchuan County	2295
Jiuzhaigou County	4647	Ninglang County	4974	Pingwu County	3217	Pingwu County	3314	Tengchong County	2821	Yanyuan County	2065	Lushui County	1314	Lushui County	810	Longyang County	116	Kangding County	2620	Ruoergai County	1051	Ruoergai County	27	Jiuzhaigou County	4557	Wen County	2929	Yanyuan County	2065
Kangding County	4542	Jiuzhaigou County	4595	Ninglang County	3170	Yuexi County	3112	Wenchuan County	2577	Baoxing County	2035	Fengqing County	1137	Shidian County	580	Lushui County	76	Wen County	2481	Wenchuan County	768	Ningnan County	13	Jiulong County	4479	Jiulong County	2846	Baoxing County	2035
Songpan County	4124	Jiulong County	4550	Wen County	3056	Wen County	2943	Wen County	2284	Mao County	1902	Changning County	1032	Changning County	573	Yanbian County	4	Jiulong County	2248	Mao County	749	Wenchuan County	11	Yajiang County	4254	Bomi County	2659	Mao County	1902
Bomi County	3959	Yajiang County	4372	Jiulong County	2571	Jiulong County	2857	Baoxing County	2268	Ninglang County	1824	Shidian County	921	Fengqing County	454	Mangkang County	2	Yuexi County	2230	Yuexi County	720	Muli County	8	Litang County	4233	Kangding County	2481	Ninglang County	1824
Pingwu County	3948	Litang County	4304	Bomi County	2561	Bomi County	2683	Yanyuan County	2242	Baiyu County	1721	Pingwu County	880	Fugong County	355	Weixi County	1	Yajiang County	2022	Bomi County	664	Butuo County	8	Songpan County	4058	Wenchuan County	2409	Baiyu County	1721
Jiulong County	3943	Pingwu County	4097	Wenchuan County	2520	Kangding County	2485	Mao County	1999	Gongshan County	1525	Yanyuan County	712	Pingwu County	113	Beichuan County	0	Wenchuan County	2005	Leibo County	519	Dingqing County	5	Pingwu County	4029	Xide County	2346	Daofu County	1506
Yajiang County	3917	Songpan County	4079	Mao County	2355	Wenchuan County	2422	Baiyu County	1856	Daofu County	1506	Fugong County	702	Zhaojue County	75	Pingwu County	0	Tengchong County	2000	Huili County	495	Beichuan County	4	Wen County	3840	Ninglang County	2087	Yajiang County	1501
Wen County	3777	Wen County	3864	Xide County	2348	Xide County	2350	Gongshan County	1739	Yajiang County	1501	Muli County	701	Songpan County	67	Baoxing County	0	Pingwu County	1953	Yanyuan County	432	Leibo County	4	Mangkang County	3737	Mao County	2072	Songpan County	1495
Yuexi County	3673	Mangkang County	3857	Songpan County	2169	Mao County	2177	Yajiang County	1455	Wen County	1500	Yanbian County	600	Nanjian County	65	Maerkang County	0	Xide County	1610	Heishui County	400	Mao County	3	Yuexi County	3384	Mianning County	2037	Wen County	1495
Huili County	3610	Bomi County	3659	Mianning County	2094	Ninglang County	2113	Jiulong County	1445	Songpan County	1496	Ninglang County	571	Yunlong County	57	Wenchuan County	0	Leibo County	1538	Beichuan County	390	Puge County	3	Bomi County	3325	Yajiang County	2015	Xinlong County	1416
Mangkang County	3518	Yuexi County	3476	Kangding County	2087	Mianning County	2061	Zayü County	1379	Xinlong County	1416	Dingqing County	409	Yanbian County	52	Li County	0	Songpan County	1517	Jiulong County	378	Xiaojin County	2	Wenchuan County	3184	Leibo County	1806	Jiulong County	1290
Litang County	3266	Wenchuan County	3211	Yajiang County	2060	Songpan County	2041	Songpan County	1370	Tengchong County	1291	Deqin County	403	Meigu County	49	Mao County	0	Mao County	1502	Dingqing County	357	Yajiang County	2	Huili County	3037	Baoxing County	1712	Beichuan County	1198
Wenchuan County	3247	Huili County	3159	Leibo County	1877	Yajiang County	2017	Xinlong County	1323	Jiulong County	1290	Wenchuan County	381	Mao County	41	Songpan County	0	Ruoergai County	1449	Huidong County	344	Zayü County	2	Mao County	2958	Huili County	1703	Luding County	1174
Mao County	3074	Mao County	2975	Baoxing County	1821	Longling County	1853	Luding County	1289	Beichuan County	1198	Yongsheng County	347	Beichuan County	28	Jiuzhaigou County	0	Mangkang County	1431	Li County	310	Daocheng County	1	Shangri-la County	2613	Huidong County	1655	Gongshan County	1145
Shangri-la County	2805	Shangri-la County	2696	Huili County	1781	Leibo County	1823	Beichuan County	1222	Luding County	1174	Shangri-la County	326	Yongping County	27	Jinchuan County	0	Baoxing County	1428	Meigu County	308	Ninglang County	1	Xide County	2574	Songpan County	1641	Bomi County	974
Deqin County	2792	Longyang County	2594	Ganluo County	1723	Huili County	1807	Daofu County	1205	Bomi County	974	Songpan County	301	Huaping County	20	Xiaojin County	0	Gongshan County	1312	Xichang County	307	Bomi County	1	Xiaojin County	2436	Ganluo County	1549	Xiaojin County	964
Xide County	2641	Xide County	2583	Huidong County	1652	Baoxing County	1722	Dingqing County	1058	Zayü County	969	Baoxing County	287	Yanyuan County	16	Heishui County	0	Ganluo County	1147	Baoxing County	280	Xichang County	1	Baoxing County	2413	Ruoergai County	1432	Luhuo County	909
Gongshan County	2540	Xiaojin County	2526	Puge County	1456	Huidong County	1680	Leibo County	1015	Xiaojin County	964	Midu County	265	Yongsheng County	16	Rangtang County	0	Mianning County	1146	Kangding County	277	Dechang County	1	Batang County	2375	Puge County	1367	Litang County	841
Baoxing County	2516	Gongshan County	2471	Ruoergai County	1410	Ganluo County	1570	Bomi County	993	Luhuo County	909	Huaping County	245	Ganluo County	16	Aba County	0	Xiaojin County	1117	Muli County	230	Yuexi County	1	Deqin County	2343	Danba County	1301	Danba County	832
Leibo County	2426	Baoxing County	2448	Meigu County	1313	Ruoergai County	1439	Meigu County	987	Litang County	841	Yongping County	241	Dali County	14	Ruoergai County	0	Ninglang County	1052	Luding County	218	Baoxing County	0	Ruoergai County	2250	Butuo County	1266	Leibo County	792
Xiaojin County	2390	Deqin County	2416	Beichuan County	1276	Puge County	1389	Litang County	908	Danba County	832	Xiangyun County	240	Weixi County	14	Hongyuan County	0	Danba County	1011	Dechang County	193	Maerkang County	0	Leibo County	2237	Dingqing County	1252	Dingqing County	787
Ruoergai County	2354	Batang County	2398	Xichang County	1275	Danba County	1301	Longling County	907	Leibo County	792	Yunlong County	206	Deqin County	13	Kangding County	0	Li County	924	Ganluo County	176	Li County	0	Gongshan County	2036	Mangkang County	1221	Daocheng County	699
Batang County	2288	Leibo County	2265	Dingqing County	1275	Butuo County	1277	Xiaojin County	905	Dingqing County	787	Mangkang County	193	Butuo County	12	Luding County	0	Luding County	910	Yajiang County	174	Jinchuan County	0	Xinlong County	2015	Beichuan County	1212	Batang County	676
Huidong County	2277	Ruoergai County	2262	Mangkang County	1213	Dingqing County	1265	Luhuo County	893	Daocheng County	699	Bingchuan County	189	Baoxing County	8	Danba County	0	Huili County	900	Puge County	148	Heishui County	0	Li County	2008	Zayü County	1210	Meigu County	637
Danba County	2119	Li County	2098	Butuo County	1213	Longyang County	1263	Yulong County	778	Batang County	676	Beichuan County	187	Dingqing County	7	Jiulong County	0	Huidong County	870	Tengchong County	130	Rangtang County	0	Mianning County	1915	Meigu County	1200	Yanbian County	629
Longling County	2095	Xinlong County	2028	Li County	1181	Xichang County	1256	Daocheng County	719	Meigu County	637	Zuogong County	180	Biyang County	6	Yajiang County	0	Xiangcheng County	825	Butuo County	126	Aba County	0	Danba County	1895	Xichang County	1166	Yulong County	527
Mianning County	2089	Danba County	2026	Dechang County	1147	Mangkang County	1250	Shangri-la County	699	Yanbian County	629	Leibo County	179	Leibo County	6	Daofu County	0	Batang County	800	Mianning County	120	Hongyuan County	0	Heishui County	1866	Luding County	1105	Li County	476
Li County	2071	Mianning County	1921	Danba County	1132	Meigu County	1233	Yanbian County	693	Longling County	625	Nanjian County	173	Weishan County	4	Luhuo County	0	Dingqing County	785	Xiangcheng County	107	Kangding County	0	Baiyu County	1861	Dechang County	1050	Ruoergai County	410
Changdu County	1987	Baiyu County	1906	Luding County	1067	Beichuan County	1229	Danba County	686	Yulong County	527	Daocheng County	158	Xide County	4	Ganzi County	0	Litang County	722	Ningnan County	99	Luding County	0	Xiangcheng County	1853	Xiaojin County	1033	Mangkang County	409
Ganluo County	1970	Xiangcheng County	1897	Yanbian County	1012	Luding County	1108	Batang County	674	Li County	476	Zhaojue County	144	Huidong County	3	Xinlong County	0	Yanbian County	713	Mangkang County	96	Danba County	0	Daofu County	1815	Zhaojue County	960	Gucheng County	372
Xiangcheng County	1952	Heishui County	1874	Xiaojin County	955	Dechang County	1104	Li County	634	Ruoergai County	410	Weishan County	138	Rehe County	3	Dege County	0	Beichuan County	701	Zuogong County	90	Jiulong County	0	Zuogong County	1787	Batang County	957	Tengchong County	355
Xinlong County	1929	Huidong County	1866	Zhaojue County	913	Xiaojin County	1044	Gucheng County	503	Mangkang County	409	Weixi County	138	Xiangyun County	2	Baiyu County	0	Butuo County	697	Xiaojin County	87	Daofu County	0	Ganluo County	1759	Zuogong County	872	Shangri-la County	335
Yanbian County	1894	Zuogong County	1858	Heishui County	889	Zhaojue County	1007	Mangkang County	419	Gucheng County	372	Wen County	127	Bingchuan County	1	Shiqu County	0	Xichang County	675	Xide County	82	Luhuo County	0	Huidong County	1661	Yanbian County	850	Zayü County	303
Heishui County	1889	Daofu County	1836	Zuogong County	862	Batang County	959	Changdu County	373	Shangri-la County	335	Yulong County	117	Miyi County	1	Seda County	0	Puge County	646	Zhaojue County	78	Ganzi County	0	Beichuan County	1575	Daocheng County	827	Rehe County	280
Baiyu County	1824	Ganluo County	1786	Daocheng County	791	Gongshan County	912	Yongsheng County	346	Rehe County	280	Mao County	104	Midu County	1	Litang County	0	Meigu County	633	Litang County	60	Xinlong County	0	Daocheng County	1543	Li County	789	Longling County	256
Dingqing County	1752	Yanbian County	1756	Xiangcheng County	740	Li County	907	Jiangda County	327	Ganzi County	243	Huili County	96	Maerkang County	0	Batang County	0	Zuogong County	579	Derong County	52	Dege County	0	Dingqing County	1539	Litang County	775	Ganzi County	243
Zuogong County	1738	Longling County	1721	Tengchong County	738	Zuogong County	897	Zhaojue County	327	Huidong County	235	Rehe County	78	Wenchuan County	0	Xiangcheng County	0	Zhaojue County	508	Danba County	49	Baiyu County	0	Yanbian County	1526	Xiangcheng County	763	Huidong County	235
Daofu County	1731	Dingqing County	1621	Litang County	704	Yanbian County	876	Yuexi County	296	Xiangcheng County	220	Huidong County	73	Li County	0	Daocheng County	0	Xiqu County	436	Ninglang County	43	Shiqu County	0	Jiangda County	1480	Ningnan County	545	Xiangcheng County	220
Fengqing County	1709	Fengqing County	1594	Batang County	689	Daocheng County	827	Longyang County	295	Changdu County	219	Derong County	70	Jiuzhaigou County	0	Derong County	0	Deqin County	419	Yanbian County	42	Seda County	0	Changdu County	1472	Miyi County	541	Changdu County	219
Jinchuan County	1596	Beichuan County	1579	Ningnan County	592	Lushui County	810	Huidong County	293	Huili County	208	Xide County	66	Jinchuan County	0	Muli County	0	Longluo County	382	Miyi County	35	Litang County	0	Butuo County	1288	Xinlong County	539	Huili County	208
Jiangda County	1585	Daocheng County	1569	Miyi County	588	Xiangcheng County	790	Xiangcheng County	274	Yuexi County	203	Yuexi County	62	Xiaojin County	0	Yanyuan County	0	Dechang County	362	Huaping County	34	Batang County	0	Jinchuan County	1287	Baiyu County	536	Yuexi County	203
Beichuan County	1577	Jiangda County	1488	Xinlong County	567	Litang County	785	Huili County	244	Jinchuan County	194	Dali County	60	Heishui County	0	Shidian County	0	Longyang County	351	Gongshan County	34	Xiangcheng County	0	Xichang County	1259	Jinchuan County	377	Jinchuan County	194
Puge County	1543	Changdu County	1483	Derong County	464	Heishui County	604	Ganzi County	233	Huaping County	174	Meigu County	54	Rangtang County	0	Changning County	0	Daocheng County	325	Batang County	30	Derong County	0	Luding County	1236	Heishui County	339	Huaping County	174
Xichang County	1542	Lushui County	1448	Baiyu County	426	Shidian County	588	Huaping County	214	Jiangda County	172	Biyang County	45	Aba County	0	Gucheng County	0	Fengqing County	315	Deqin County	25	Yanyuan County	0	Xiangyun County	1217	Jiangda County	312	Jiangda County	172
Longyang County	1533	Butuo County	1362	Deqin County	414	Changning County	573	Rehe County	208	Zhaojue County	167	Miyi County	44	Ruoergai County	0	Yulong County	0	Lushui County	315	Shangri-la County	17	Longyang County	0	Zhaojue County	1173	Longluo County	304	Zhaojue County	167
Butuo County	1517	Xiangyun County	1347	Longluo County	414	Ningnan County	570	Ruoergai County	195	Zuogong County	166	Butuo County	44	Hongyuan County	0	Yongsheng County	0	Jinchuan County	310	Daocheng County	12	Shidian County	0	Puge County	1152	Daofu County	270	Zuogong County	166
Changning County	1497	Jinchuan County	1341	Jiangda County	386	Miyi County	545	Dege County	173	Fugong County	165	Jiuzhaigou County	43	Kangding County	0	Huaping County	0	Heishui County	298	Longling County	12	Longling County	0	Derong County	1117	Derong County	260	Maerkang County	158
Daocheng County	1463	Xichang County	1323	Yongsheng County	374	Xinlong County	539	Nanjian County	173	Maerkang County	158	Ningnan County	26	Luding County	0	Ninglang County	0	Baiyu County	282	Shidian County	8	Changning County	0	Meigu County	1100	Deqin County	236	Heqing County	146
Luding County	1363	Luding County	1310	Shangri-la County	323	Baiyu County	536	Leiwuqi County	166	Heqing County	146	Li County	24	Danba County	0	Fengqing County	0	Shangri-la County	282	Bianba County	8	Tengchong County	0	Yongsheng County	1095	Yongsheng County	220	Dege County	139
Xiangyun County	1346	Yongsheng County	1277	Jinchuan County	316	Fengqing County	455	Heqing County	163	Dege County	139	Bomi County	21	Jiulong County	0	Dali County	0	Daofu County	257	Jinchuan County	6	Gucheng County	0	Huaping County	999	Gongjue County	182	Nangqian County	133
Meigu County	1345	Changning County	1249	Xiqu County	211	Jinchuan County	377	Jinchuan County	162	Nangqian County	133	Ganluo County	20	Yajiang County	0	Biyang County	0	Ningnan County	245	Nanjian County	6	Yulong County	0	Luhuo County	852	Shangri-la County	168	Deqin County	126
Zhaojue County	1309	Puge County	1234	Yulong County	204	Fugong County	355	Zuogong County	159	Deqin County	126	Heqing County	11	Daofu County	0	Bingchuan County	0	Gongjue County	236	Xiqu County	5	Yongsheng County	0	Rehe County	816	Basu County	158	Bianba County	113
Yongsheng County	1243	Zhaojue County	1187	Longling County	202	Jiangda County	312	Longluo County	151	Longyang County	122	Jiulong County	10	Luhuo County	0	Nanjian County	0	Xinlong County	231	Weishan County	4	Huaping County	0	Gongjue County	765	Xiqu County	152	Yongsheng County	101
Dechang County	1230	Derong County	1142	Bianba County	176	Derong County	304	Maerkang County	148	Bianba County	113	Gucheng County	8	Ganzi County	0	Weishan County	0	Bianba County	227	Gongjue County	4	Fengqing County	0	Nanjian County	719	Bianba County	112	Derong County	99
Derong County	1223	Meigu County	1138	Leiwuqi County	170	Longluo County	304	Deqin County	137	Yongsheng County	101	Puge County	7	Xinlong County	0	Yongping County	0	Miyi County	218	Yongsheng County	3	Dali County	0	Yulong County	696	Huaping County	109	Xide County	87
Huaping County	1218	Huaping County	1117	Huaping County	154	Daofu County	270	Nangqian County	133	Derong County	99	Batang County	6	Dege County	0	Yunlong County	0	Longling County	210	Fengqing County	2	Biyang County	0	Maerkang County	685	Leiwuqi County	99	Leiwuqi County	77
Nanjian County	1056	Shidian County	1023	Changdu County	147	Deqin County	267	Bianba County	120	Xide County	87	Dechang County	6	Baiyu County	0	Eryuan County	0	Yongsheng County	194	Longyang County	1	Bingchuan County	0	Leiwuqi County	611	Maerkang County	97	Seda County	74
Leiwuqi County	1021	Rehe County	877	Xiangyun County	142	Yongsheng County	239	Derong County	116	Lushui County	79	Xiangcheng County	5	Shiqu County	0	Jianchuan County	0	Leiwuqi County	194	Weixi County	1	Nanjian County	0	Fengqing County	588	Dege County	83	Longluo County	74
Maerkang County	915	Luhuo County	863	Daofu County	141	Gongjue County	183	Lushui County	109	Leiwuqi County	77	Aba County	3	Seda County	0	Heqing County	0	Derong County	187	Leiwuqi County	1	Weishan County	0	Dechang County	559	Changdu County	73	Ningnan County	60
Longluo County	887	Nanjian County	861	Basu County	115	Shangri-la County	178	Fengqing County	103	Seda County	74	Luding County	3	Litang County	0	Lanping County	0	Nanjian County	167	Maerkang County	0	Yongping County	0	Bingchuan County	538	Rehe County	60	Gongjue County	53
Luhuo County	845	Yulong County	807	Maerkang County	103	Basu County	158	Ganluo County	98	Longluo County	74	Xiqu County	3	Batang County	0	Shangri-la County	0	Maerkang County	135	Rangtang County	0	Yunlong County	0	Dege County	520	Luhuo County	59	Puge County	50
Miyi County	838	Gongjue County	791	Gongjue County	95	Huaping County	155	Xide County	92	Ningnan County	60	Kangding County	2	Xiangcheng County	0	Deqin County	0	Yunlong County	112	Aba County	0	Eryuan County	0	Basu County	474	Yulong County	46	Butuo County	50
Shidian County	793	Fugong County	742	Dege County	88	Xiqu County	152	Ningnan County	91	Gongjue County	53	Eryuan County	2	Daocheng County	0	Changdu County	0	Yulong County	104	Hongyuan County	0	Jianchuan County	0	Miyi County	471	Rangtang County	21	Heishui County	47
Ningnan County	781	Maerkang County	729	Longyang County	82	Bianba County	112	Butuo County	90	Puge County	51	Lanping County	2	Derong County	0	Karuo County	0	Huaping County	102	Daofu County	0	Heqing County	0	Longluo County	454	Xiangyun County	19	Ganluo County	45
Yulong County	726	Longluo County	723	Bingchuan County	82	Leiwuqi County	100	Seda County	87	Butuo County	50	Danba County	1	Muli County	0	Jiangda County	0	Changning County	98	Luhuo County	0	Lushui County	0	Chaya County	402	Aba County	17	Eryuan County	44
Nangqian County	695	Leiwuqi County	691	Nangqian County	64	Maerkang County	97	Heishui County	79	Heishui County	47	Gongjue County	1	Gucheng County	0	Gongjue County	0	Shidian County	93	Ganzi County	0	Fugong County	0	Midu County	382	Chaya County	16	Chaya County	34
Midu County	667	Dechang County	664	Luhuo County	61	Dege County	83	Puge County	76	Ganluo County	45	Xichang County	1	Yulong County	0	Leiwuqi County	0	Rehe County	91	Xinlong County	0	Gongshan County	0	Weixi County	328	Bingchuan County	14	Longyang County	33
Gongjue County	666	Bingchuan County	629	Rehe County	44	Changdu County	73	Fugong County	75	Eryuan County	44	Maerkang County	0	Ninglang County	0	Chaya County	0	Midu County	91	Dege County	0	Lanping County	0	Ningnan County	298	Nangqian County	14	Jianchuan County	31
Weixi County	656	Midu County	599	Gongshan County	37	Nanjian County	71	Shidian County	66	Chaya County	34	Jinchuan County	0	Eryuan County	0	Zuogong County	0	Jiangda County	69	Baiyu County	0	Shangri-la County	0	Nangqian County	272	Seda County	7	Rangtang County	28
Rehe County	599	Xiqu County	554	Aba County	17	Rehe County	63	Jianchuan County	61	Jianchuan County	31	Xiaojin County	0	Jianchuan County	0	Longluo County	0	Bingchuan County	67	Shiqu County	0	Deqin County	0	Rangtang County	252	Yushu County	4	Basu County	24
Bingchuan County	589	Dege County	525	Rangtang County	15	Luhuo County	59	Yushu County	56	Rangtang County	28	Heishui County	0	Heqing County	0	Bomi County	0	Basu County	60	Seda County	0	Weixi County	0	Changning County	189	Shiqu County	2	Dali County	21
Dege County	560	Miyi County	524	Seda County	12	Yunlong County	57	Weixi County	46	Basu County	24	Rangtang County	0	Lanping County	0	Basu County	0	Luhuo County	59	Changning County	0	Changdu County	0	Gucheng County	152	Banma County	2	Shidian County	20
Basu County	525	Basu County	488	Changning County	11	Yulong County	46	Gongjue County	41	Dali County	21	Ruoergai County	0	Shangri-la County	0	Wen County	0	Fugong County	58	Gucheng County	0	Karuo County	0	Xiqu County	151	Ganzi County	1	Banma County	19
Weishan County	486	Weixi County	406	Midu County	10	Yongping County	27	Eryuan County	36	Shidian County	20	Hongyuan County	0	Changdu County	0	Maqu County	0	Aba County	56	Yulong County	0	Jiangda County	0	Ganzi County	129	Dali County	1	Yushu County	19
Fugong County	484	Chaya County	403	Yushu County	9	Rangtang County	21	Bingchuan County	32	Banma County	19	Yajiang County	0	Karuo County	0	Banma County	0	Changdu County	46	Dali County	0	Gongjue County	0	Weishan County	123	Gongshan County	1	Karuo County	16
Lushui County	453	Ningnan County	392	Shiqu County	5	Xiangyun County	21	Dechang County	32	Yushu County	19	Daofu County	0	Jiangda County	0	Jiuzhi County	0	Dali County	42	Biyang County	0	Leiwuqi County	0	Seda County	104	Hongyuan County	0	Xiqu County	16
Rangtang County	395	Yunlong County	315	Chaya County	5	Aba County	17	Rangtang County	31	Karuo County	16	Luhuo County	0	Gongjue County	0	Yushu County	0	Jiuzhi County	35	Bingchuan County	0	Chaya County	0	Bianba County	97	Longyang County	0	Weixi County	15
Xiqu County	370	Bianba County	283	Fengqing County	4	Chaya County	16	Xiqu County	31	Xiqu County	16	Ganzi County	0	Leiwuqi County	0	Nangqian County	0	Weixi County	34	Yongping County	0	Zuogong County	0	Shidian County	87	Shidian County	0	Mianning County	11
Chaya County	308	Nangqian County	278	Weixi County	3	Dali County	15	Dali County	26	Weixi County	15	Xinlong County	0	Chaya County	0	Miyi County	0	Xiangyun County	34	Yunlong County	0	Mangkang County	0	Fugong County	85	Longling County	0	Aba County	8
Bianba County	291	Rangtang County	261	Ganzi County	1	Bingchuan County	15	Shiqu County	24	Mianning County	11	Dege County	0	Zuogong County	0	Xichang County	0	Lanping County	28	Eryuan County	0	Longluo County	0	Yushu County	83	Changning County	0	Nanjian County	8
Yushu County	275	Weishan County	257	Dali County	1	Weixi County	15	Basu County	23	Aba County	8	Baiyu County	0	Mangkang County	0	Dechang County	0	Rangtang County	25	Jianchuan County	0	Basu County	0	Dongqu County	83	Tengchong County	0	Dechang County	8
Yunlong County	220	Yongping County	257	Hongyuan County	0	Nangqian County	14	Banma County	22	Nanjian County	8	Shiqu County	0	Longluo County	0	Huili County	0	Biyang County	22	Heqing County	0	Maqu County	0	Longling County	44	Gucheng County	0	Shiqu County	7
Yongping County	197	Gucheng County	161	Shidian County	0	Weishan County	8	Mianning County	19	Dechang County	8	Seda County	0	Bomi County	0	Huidong County	0	Weishan County	21	Lushui County	0	Banma County	0	Karuo County	41	Fengqing County	0	Dongqu County	7
Dali County	177	Ganzi County	130	Gucheng County	0	Seda County	7	Xiangyun County	19	Shiqu County	7	Litang County	0	Basu County	0	Ningnan County	0	Chaya County	19	Fugong County	0	Jiuzhi County	0	Longyang County	38	Biyang County	0	Fugong County	6
Seda County	152	Dali County	129	Biyang County	0	Biyang County	6	Karuo County	17	Dongqu County	7	Jianchuan County	0	Wen County	0	Puge County	0	Yongping County	17	Lanping County	0	Yushu County	0	Dali County	33	Nanjian County	0	Miyi County	5
Ganzi County	148	Seda County	104	Nanjian County	0	Yushu County	4	Chaya County	16	Miyi County	5	Changdu County	0	Maqu County	0	Butuo County	0	Maqu County	15	Changdu County	0	Nangqian County	0	Heqing County	31	Weishan County	0	Lanping County	4
Gucheng County	147	Dongqu County	86	Weishan County	0	Shiqu County	2	Midu County	16	Lanping County	4	Karuo County	0	Banma County	0	Zhaojue County	0	Dege County	13	Karuo County	0	Miyi County	0	Tengchong County	22	Yongping County	0	Xiangyun County	4
Banma County	136	Yushu County	83	Yongping County	0	Banma County	2	Aba County	13	Xiangyun County	4	Jiangda County	0	Jiuzhi County	0	Xide County	0	Heqing County	13	Jiangda County	0	Huili County	0	Aba County	21	Yunlong County	0	Bingchuan County	3
Biyang County	127	Biyang County	78	Yunlong County	0	Ganzi County	1	Miyi County	8	Bingchuan County	3	Leiwuqi County	0	Yushu County	0	Mianning County	0	Nangqian County	13	Chaya County	0	Zhaojue County	0	Jianchuan County	18	Eryuan County	0	Lushui County	3
Karuo County	76	Aba County	77	Eryuan County	0	Midu County	1	Xichang County	7	Xichang County	3	Chaya County	0	Nangqian County	0	Yuexi County	0	Eryuan County	9	Longluo County	0	Xide County	0	Shiqu County	17	Jianchuan County	0	Xichang County	3
Shiqu County	68	Heqing County	54	Jianchuan County	0	Hongyuan County	0	Dongqu County	6	Biyang County	2	Longluo County	0	Xichang County	0	Ganluo County	0	Karuo County	8	Basu County	0	Mianning County	0	Banma County	17	Heqing County	0	Biyang County	2
Heqing County	67	Karuo County	41	Heqing County	0	Gucheng County	0	Lanping County	5	Hongyuan County	1	Basu County	0	Dechang County	0	Meigu County	0	Dongqu County	6	Maqu County	0	Ganluo County	0	Hongyuan County	14	Lushui County	0	Hongyuan County	1
Aba County	55	Jiuzhi County	35	Lushui County	0	Eryuan County	0	Changning County	3	Fengqing County	1	Maqu County	0	Huili County	0	Leibo County	0	Shiqu County	4	Banma County	0	Meigu County	0	Biyang County	14	Fugong County	0	Fengqing County	1
Lanping County	48	Lanping County	30	Fugong County	0	Jianchuan County	0	Yunlong County	3	Changning County	0	Banma County	0	Ningnan County	0	Dingqing County	0	Gucheng County	3	Jiuzhi County	0	Bianba County	0	Lushui County	12	Lanping County	0	Changning County	0
Eryuan County	31	Shiqu County	21	Lanping County	0	Heqing County	0	Hongyuan County	2	Weishan County	0	Jiuzhi County	0	Puge County	0	Bianba County	0	Ganzi County	1	Yushu County	0	Xiqu County	0	Eryuan County	9	Weixi County	0	Weishan County	0
Dongqu County	31	Eryuan County	20	Karuo County	0	Lanping County	0	Biyang County	2	Yongping County	0	Yushu County	0	Mianning County	0	Xiqu County	0	Hongyuan County	0	Nangqian County	0	Dongqu County	0	Yongping County	0	Karuo County	0	Yongping County	0
Hongyuan County	22	Jianchuan County	18	Maqu County	0	Karuo County	0	Weishan County	0	Yunlong County	0	Nangqian County	0	Yuexi County	0	Dongqu County	0	Seda County	0	Dongqu County	0	Rehe County	0	Yunlong County	0	Maqu County	0	Yunlong County	0
Jianchuan County	15	Banma County	17	Banma County	0	Maqu County	0	Yongping County	0	Maqu County	0	Mianning County	0	Bianba County	0	Rehe County	0	Jianchuan County	0	Rehe County	0	Yanbian County	0	Lanping County	0	Jiuzhi County	0	Maqu County	0
Maqu County	8	Maqu County	15	Jiuzhi County	0	Jiuzhi County	0	Maqu County	0	Jiuzhi County	0	Bianba County	0	Xiqu County	0	Xiangyun County	0	Banma County	0	Xiangyun County	0	Xiangyun County	0	Maqu County	0	Dongqu County	0	Jiuzhi County	0
Jiuzhi County	0	Hongyuan County	14	Dongqu County	0	Dongqu County	0	Jiuzhi County	0	Midu County	0	Dongqu County	0	Dongqu County	0	Midu County	0	Yushu County	0	Midu County	0	Midu County	0	Jiuzhi County	0	Midu County	0	Midu County	0
合计	187226		185447		93984		101697		66575		58510		30637		15032		3468		77071		20629		2742		160956		83876		55808
占比	0.312484		0.309515		0.156861		0.169734		0.111115		0.0976544		0.0511338		0.0250887		0.00578816		0.128633		0.0344302		0.00457645		0.268639		0.139991		0.0931447

## Sheet: S3.4
model type	variables	all_mean	t_mean	m_mean	e_mean
GLM	aspect	0.000722222	0.00188889	0.0642222	0.188278
	bio_2	0.375944	0.462	0.549222	0.502222
	bio_3	0.1485	0.340333	0.281111	0.461944
	bio_10	0.335722	0.479056	0.498056	0.543111
	bio_13	0.0315	0.0121111	0.121222	0.3535
	bio_15	0.147111	0.137111	0.281	0.429056
	clay	0.105722	0.0975	0.176056	0.263667
	elevation	0.841444	0.726722	0.866444	0.781667
	gravel	0.0287778	0.0355	0.203556	0.240667
	HFI	0.0636667	0.0930556	0.133556	0.300389
	sand	0.0695	0.076	0.2765	0.433833
	slit	0.100222	0.0979444	0.208333	0.295722
	slope	0.00744444	0.003	0.0776111	0.110778
	vegetation	0.0247222	0.0103889	0.203278	0.185722
RF	aspect	0.00555556	0.00666667	0.00927778	0.00838889
	bio_2	0.119889	0.0771111	0.0315556	0.0265556
	bio_3	0.112389	0.113389	0.1155	0.0157222
	bio_10	0.0497778	0.0450556	0.0456667	0.0369444
	bio_13	0.0592222	0.0578889	0.0448333	0.267833
	bio_15	0.0653889	0.0667222	0.0241667	0.016
	clay	0.00688889	0.00644444	0.00588889	0.0045
	elevation	0.153944	0.155111	0.103111	0.0711667
	gravel	0.0108889	0.0145	0.00761111	0.00405556
	HFI	0.0281111	0.0223889	0.0180556	0.0143333
	sand	0.011	0.00966667	0.0025	0.00433333
	slit	0.00366667	0.00338889	0.00261111	0.00244444
	slope	0.007	0.00705556	0.0101667	0.00611111
	vegetation	0.0636111	0.0467222	0.0711111	0.00816667
MAXENT.Phillips.2	aspect	0.000444444	0.000722222	0.0275	0.0164444
	bio_2	0.142722	0.131889	0.263889	0.219333
	bio_3	0.0493333	0.0481667	0.0287778	0.111444
	bio_10	0.0754444	0.0988889	0.422944	0.0204444
	bio_13	0.00494444	0.0201667	0.0102222	0.271333
	bio_15	0.0377778	0.0577778	0.0874444	0.163444
	clay	0.0265556	0.0282222	0.0401111	0.0507222
	elevation	0.467333	0.625722	0.872389	0.264278
	gravel	0.00127778	0.00283333	0.0650556	0.0296111
	HFI	0.00855556	0.00661111	0.0383889	0.0298333
	sand	0.000222222	0.000777778	0.0132778	0.0341111
	slit	0.0183889	0.0147222	0.0358333	0.028
	slope	0.000888889	0.000888889	0.0187778	0.00444444
	vegetation	0.02	0.0143333	0.0901111	0.0116667
